# Supplementary material for: Early Pliocene onset of modern Nordic Seas circulation related to ocean gateway changes
Source: Nat Commun. 2015 Oct 28;6:8659. doi: 10.1038/ncomms9659 (PMC4639897; doi:10.1038/ncomms9659)
Supplement: Supplementary Data 1 — Relative and absolute abundance data for dinoflagellate cysts and acritarchs, and the calculated W/C index of ODP Hole 642B. [file ncomms9659-s2.xlsx]

## Sheet: 642B dinocyst rel abund
Site	Hole	Core-section	Interval (cm)	Depth (mbsf)	Calibrated ages (Ma)	Dry weight (g)	Lycopodium clavatum tablets added (batch 483.216)	Lycopodium clavatum grains (n) per tablet	Standard deviation	Lycopodium clavatum counted (n)	R. actinocoronata (%)	Ataxiodinium? sp. A (%)	B. micropapillata complex (%)	O. tegillatum (%)	O. centrocarpum s.s. / O. israelianum (%)	Protoperidinioids (%)	cyst of P. reticulatum (%)	O.? eirikianum (%)	I. pallidum (%)	H. tectata (%)	F. filifera (%)	N. labyrinthus (%)	Spiniferites/ Achomosphaera spp. (%)	Others (all other taxa grouped) (%)	Dinoflagellate cyst total sum (n)	Sum autotrophic dinoflagellate cysts (n)	Sum heterotrophic dinoflagellate cysts (n)	Dinoflagellate cyst concentration (cyst/g)	Error on dinoflagellate cyst concentration (cyst/g)	Autotrophic dinoflagellate cyst concentration (cysts/g)	Error on autotrophic dinoflagellate cyst concentration (cysts/g)	Heterotrophic dinoflagellate cyst concentration (cysts/g)	Error on heterotrophic dinoflagellate cyst concentration (cysts/g)	Acritarch concentration (acritarchs/g)	Error on acritarch concentration (acritarchs/g)	W-C index
ODP 642	B	8H6	14–15	64.54	2.95895	9.25	1	18583	1708	248	0	0	0	0	4.52128	2.12766	17.0213	0.797872	7.71277	1.06383	2.12766	25.266	15.9574	23.4043	376	368	8	3045.86	374.773	2981.06	366.799	64.8056	7.97389	1044.99	148.639	0.453333
ODP 642	B	8H6	94–95	65.34	3.04095	14.02	1	18583	1708	824	0.42735	0	0	0	5.12821	8.97436	29.9145	2.5641	1.7094	5.12821	2.5641	3.4188	0.42735	39.7436	234	213	21	376.406	44.4333	342.626	40.4457	33.78	3.9876	144.772	20.8654	0.511111
ODP 642	B	8H6	129–130	65.69	3.20–3.04	14.2	1	18583	1708	454	0	0	0	0	0	0	37.5358	12.3209	1.7192	4.01146	5.44413	1.43266	13.7536	23.7822	349	349	0	1006	116.955	1006	116.955	0	-	270.956	39.5343	0.571429
ODP 642	B	9H1	50–51	66.9	3.20085	6.47	1	18583	1708	182	0	0	0	0	3.90946	0.205761	6.99588	0	0.205761	51.4403	4.11523	5.34979	16.8724	10.9053	486	485	1	7669.67	970.142	7653.88	968.146	15.7812	1.99618	315.624	79.8113	0.0719178
ODP 642	B	9H1	120–121	67.6	3.2726	9.53	1	18583	1708	441	0	0	0	0	0.903614	2.40964	12.3494	0	1.20482	23.1928	24.6988	0.903614	14.4578	19.8795	332	318	8	1467.99	171.995	1406.08	164.743	35.3732	4.14447	698.621	91.2081	0.0465116
ODP 642	B	9H2	20–21	68.1	3.32385	6.69	1	18583	1708	208	0	0	0.320513	0	0.320513	2.5641	36.5385	0.641026	4.48718	0	2.88462	2.88462	20.1923	29.1667	312	289	8	4166.59	534.57	3859.44	495.162	106.836	13.7069	1388.86	210.04	0.35
ODP 642	B	9H2	40–41	68.3	3.35035	10.03	1	18583	1708	169	0	0	0.319489	0	0.958466	0.958466	40.2556	0	2.23642	0.638978	7.66773	9.26518	20.7668	16.9329	313	310	3	3431.41	454.708	3398.52	450.35	32.8889	4.35823	1501.93	221.065	0.333333
ODP 642	B	9H2	65–66	68.55	3.38669	10.39	1	18583	1708	587	0	0	0	0	0.292398	0.877193	37.1345	1.16959	1.16959	2.92398	9.35673	9.35673	19.0058	18.7135	342	339	3	1042.05	119.156	1032.91	118.111	9.14078	1.04523	127.971	23.5831	0.342466
ODP 642	B	9H2	110-111	69	3.4521	13.93	1	18583	1708	101	0	0	0	0	0.373832	0.747664	38.5047	2.42991	1.86916	0	3.73832	5.60748	19.8131	26.9159	535	518	4	7066.38	1004.77	6841.84	972.841	52.8328	7.51228	8823.07	1242.95	0.653846
ODP 642	B	9H2	120–121	69.1	3.46663	15.31	1	18583	1708	40	0	0	0	0	1.02564	1.28205	31.2821	1.53846	1.28205	0.512821	0.769231	3.84615	23.0769	35.3846	390	345	5	11834.4	2245.79	10468.9	1986.66	151.723	28.7921	9467.5	1812.55	0.769231
ODP 642	B	9H3	55–56	69.95	3.59019	10.26	1	18583	1708	110	0	0	0	0	0.399202	3.39321	31.5369	16.7665	1.59681	0	1.59681	4.39122	27.3453	12.9741	501	484	17	8249.23	1152.97	7969.32	1113.85	279.914	39.1227	8496.21	1185.72	0.845588
ODP 642	B	9H3	60–61	70	3.59699	9.63	1	18583	1708	88	0	0	0	0	0	5.11182	43.4505	6.70927	2.55591	0.319489	0.638978	6.07029	19.1693	15.9744	313	293	16	6863.59	1041.06	6425.02	974.537	350.854	53.217	19845.2	2870.11	0.744186
ODP 642	B	9H3	70–71	70.1	3.60686	10.17	1	18583	1708	156	0	0	0	0	0	6.875	30.3125	10	3.4375	0.3125	0.3125	9.375	18.4375	20.9375	320	291	22	3748.18	502.634	3408.5	457.083	257.687	34.5561	7718.9	987.764	0.768116
ODP 642	B	9H3	100–101	70.4	3.63649	9.87	1	18583	1708	161	0	0	0	0	0.91954	0.229885	28.7356	8.04598	0.689655	0	1.83908	4.13793	35.4023	20	435	434	1	5087	662.441	5075.31	660.918	11.6943	1.52285	1485.17	222.939	0.677083
ODP 642	B	9H3	105–106	70.45	3.64142	8.54	1	18583	1708	233	0.212766	0	0	0	0.212766	0	30.6383	2.55319	2.76596	0.425532	0.851064	2.12766	28.2979	31.9149	470	470	0	4389.35	535.2	4389.35	535.2	0	-	1055.31	155.06	0.411111
ODP 642	B	9H4	145–146	72.35	3.82904	18.76	1	18583	1708	151	0	0	0.448431	0.224215	0.896861	6.50224	26.4574	0.672646	1.12108	0	7.84753	16.3677	9.64126	29.8206	446	417	29	2925.77	384.964	2735.53	359.933	190.241	25.0313	10469.8	1311.73	0.318182
ODP 642	B	9H5	100–101	73.4	3.93273	7.4	1	18583	1708	82	0.235294	0	0	0	0.705882	1.64706	44.7059	2.11765	1.41176	0	3.52941	11.7647	14.3529	19.5294	425	418	7	13015.4	1973.71	12801.1	1941.21	214.372	32.5082	38250.1	5601.2	0.5
ODP 642	B	9H6	100–101	74.9	4.08085	16.32	1	18583	1708	76	0	0	0	0	0.358423	2.50896	28.6738	2.15054	3.22581	0	12.9032	8.24373	20.4301	21.5054	279	272	7	4180.1	663.437	4075.22	646.792	104.877	16.6454	36437.3	5406.59	0.25
ODP 642	B	9H7	11–12	75.51	4.14108	5.98	1	18583	1708	220	0	0	0	0	0.735294	4.41176	34.3137	3.92157	5.14706	0	5.14706	4.90196	20.8333	20.5882	408	390	18	5763.05	716.202	5508.79	684.605	254.252	31.5971	26569.3	3089.92	0.426667
ODP 642	B	10H1	40–41	76.3	4.23408	10.89	1	18583	1708	159	0	0	0	0	0.326797	4.24837	40.8497	6.86275	0.653595	1.96078	3.26797	7.84314	20.2614	13.7255	306	293	13	3284.07	440.666	3144.55	421.945	139.519	18.7211	12707	1586.17	0.64
ODP 642	B	10H1	145–146	77.35	4.49139	6.74	1	18583	1708	52	0	0	0	15.7407	17.5926	0	5.24691	9.87654	0.925926	0	0	7.40741	22.8395	20.3704	324	324	0	17179	3013.19	17179	3013.19	0	-	53.0216	53.7503	0.982249
ODP 642	B	10H2	40–41	77.8	4.64223	8.5	1	18583	1708	19	1.71569	0	3.43137	8.82353	1.47059	9.31373	4.65686	8.08824	0.980392	0	0	9.06863	41.6667	10.7843	408	370	38	46946.5	11833	42574.1	10730.9	4372.47	1102.09	94928.6	23692.5	0.955556
ODP 642	B	10H2	100–101	78.4	4.69034	11.92	1	18583	1708	9	1.02828	0	16.4524	3.85604	0.514139	10.2828	0.771208	5.9126	1.79949	0	0.257069	7.19794	39.0746	12.8535	389	349	40	67382.4	23548.2	60453.6	21126.8	6928.78	2421.41	126970	44152.6	0.859649
ODP 642	B	10H3	102–103	79.92	4.80669	11.84	1	18583	1708	25	2.77778	0	9.49074	9.49074	3.24074	6.94444	0	8.10185	1.15741	0	0.231482	15.5093	27.3148	15.7407	432	402	30	27121.1	6110.54	25237.7	5686.2	1883.41	424.343	26681.7	6013.79	0.941176
ODP 642	B	10H4	15–16	80.55	4.83607	10.15	1	18583	1708	111	1.25	0	6.25	3.92857	3.92857	22.5	0	6.42857	0.714286	0.178571	1.78571	28.9286	17.5	6.60714	560	434	126	9236.66	1281.29	7158.41	992.996	2078.25	288.289	11694.3	1606.3	0.851485
ODP 642	B	10H5	11–12	82.01	4.90767	7.83	1	18583	1708	144	2.16049	0	8.64198	4.01235	0.617284	54.321	0	2.46914	0.308642	0	7.09877	1.54321	4.62963	14.1975	324	150	174	5339.94	725.892	2472.2	336.061	2867.75	389.831	23749.6	3012.19	0.54717
ODP 642	B	10H5	115–116	83.05	4.977	12.52	1	18583	1708	16	0.663717	0	43.1416	1.32743	10.6195	6.19469	0	11.5044	0.442478	0	0	2.65487	12.6106	10.8407	454	424	28	41930.5	11341.4	39333	10638.9	2597.46	702.566	24304.8	6645.7	0.985294
ODP 642	B	10H6	65–66	84.05	5.18109	10.2	1	18583	1708	63	3.29341	0	3.59281	12.5749	2.69461	12.2754	0	8.08383	0.598802	0	0.598802	2.39521	40.4192	13.4731	334	293	41	9658.76	1596.32	8473.11	1400.37	1185.66	195.956	9253.91	1533.07	0.96875
ODP 642	B	10H7	30–31	85.2	5.29299	11.38	1	18583	1708	140	1.22699	2.14724	2.14724	0.613497	7.66871	19.6319	0	16.5644	0	2.14724	0	10.7362	15.6442	21.4724	326	260	64	3802.45	519.395	3032.63	414.241	746.493	101.967	1014.76	167.005	0.943089
ODP 642	B	11H1	80–81	86.2	5.35435	11.85	1	18583	1708	102	3.60531	11.1954	1.51803	0	5.31309	18.5958	0	12.9032	0.56926	1.70778	0	2.46679	29.6015	12.5237	527	429	98	8102.29	1150.11	6595.6	936.234	1506.69	213.872	3167.12	481.424	0.916084
ODP 642	B	11H2	15–16	87.05	5.4065	9.75	1	18583	1708	162	9.16667	3.54167	0	0	2.08333	27.5	0	7.29167	0.416667	2.08333	0	7.5	31.4583	8.95833	480	348	132	5647.26	729.873	4094.26	529.158	1553	200.715	3494.24	468.641	0.828571
ODP 642	B	11H2	65–66	87.55	5.43718	8.87	1	18583	1708	129	3.63289	4.39771	0	0	3.05927	12.0459	0.382409	4.97132	0	0.956023	0	9.94264	52.7725	7.83939	523	460	63	8493.84	1143.1	7470.68	1005.41	1023.16	137.697	2647.22	395.622	0.919355
ODP 642	B	11H3	65–66	89.05	5.52923	7.65	1	18583	1708	174	5.14851	4.15842	0.39604	0	4.55446	37.6238	0	3.36634	0	2.17822	0.19802	6.73267	26.9307	8.71287	505	315	190	7050.12	896.645	4397.6	559.293	2652.52	337.352	4983.95	649.752	0.8125
ODP 642	B	11H4	70–71	90.6	5.62434	8.57	1	18583	1708	186	2.79851	2.42537	2.98507	0	0	55.9701	0	6.90299	0.373134	1.1194	0	4.29104	16.4179	6.71642	536	237	299	6248.66	782.701	2762.93	346.082	3485.73	436.619	2086.77	290.734	0.846154
ODP 642	B	11H5	60–61	92	5.71024	7.42	1	18583	1708	350	4.13386	13.3858	1.1811	0	0.787402	14.3701	0	6.88976	0	1.5748	0	7.28346	41.7323	8.66142	508	435	73	3635.03	418.793	3112.67	358.612	522.356	60.1809	1373.87	176.548	0.866667
ODP 642	B	11H6	20–21	93.1	5.77774	9.98	1	18583	1708	51	3.45622	2.99539	3.22581	0	0.921659	41.7051	0	5.99078	0	1.6129	0	9.447	20.7373	9.90783	434	253	181	15845.5	2760.92	9237.1	1609.48	6608.36	1151.44	14385	2516.1	0.844444
ODP 642	B	11H6	70–71	93.6	5.80842	10.07	1	18583	1708	146	1.99557	1.55211	1.99557	0	0	76.2749	0	1.10865	0	0.886918	0	1.10865	6.65188	8.42572	451	122	329	5700.46	754.411	1542.03	204.076	4158.43	550.335	2136.09	311.125	0.666667
ODP 642	B	11H6	110–111	94	5.83296	8.66	1	18583	1708	78	2.07254	1.03627	2.59067	0	3.62694	19.4301	0	6.47668	0	1.29534	0	2.59067	32.1244	28.7565	386	311	75	10619.2	1640.28	8555.86	1321.57	2063.31	318.706	8445.82	1322.67	0.925373
ODP 642	B	11H7	15–16	94.55	5.86671	6.86	1	18583	1708	94	4.58716	5.87156	2.38532	0	1.10092	12.1101	0	6.42202	0	3.11927	0	22.0183	23.8532	18.5321	545	482	63	15705.8	2271.7	13890.3	2009.1	1815.53	262.6	11988.3	1757.42	0.779221
ODP 642	B	11H7	55–56	94.95	5.89126	10.83	1	18583	1708	64	4.43459	3.54767	1.33038	0	2.21729	12.8603	0	3.7694	0	2.88248	0	16.8514	37.694	14.4124	451	394	57	12091.6	1960.56	10563.4	1712.77	1528.21	247.787	7533.79	1252.32	0.779661
