# Supplementary material for: Early Pliocene onset of modern Nordic Seas circulation related to ocean gateway changes
Source: Nat Commun. 2015 Oct 28;6:8659. doi: 10.1038/ncomms9659 (PMC4639897; doi:10.1038/ncomms9659)
Supplement: Supplementary Data 2 — Relative and absolute abundance data for dinoflagellate cysts and acritarchs of ODP Hole 907A. [file ncomms9659-s3.xlsx]

## Sheet: 907A dinocyst rel abund
Site	Hole	Core-section	Interval (cm)	Depth (mbsf)	Calibrated ages (Ma)	Dry weight (g)	Lycopodium clavatum tablets added (batch 124.961)	Lycopodium clavatum grains (n) per tablet	Standard deviation (for 2 tablets)	Lycopodium clavatum counted (n)	R. actinocoronata (%)	B. micropapillata complex (%)	O. tegillatum (%)	Protoperidinioids (%)	O.? eirikianum (%)	I. cf. pacificum (%)	I. pallidum (%)	H. tectata (%)	N. labyrinthus (%)	S. elongatus (%)	Spiniferites/ Achomosphaera spp. (%)	Others (all other taxa grouped) (%)	Dinoflagellate cyst total sum (n)	Sum autotrophic dinoflagellate cysts (n)	Sum heterotrophic dinoflagellate cysts (n)	Dinoflagellate cyst concentration (cyst/g)	Error on dinoflagellate cyst concentration (cyst/g)	Autotrophic dinoflagellate cyst concentration (cysts/g)	Error on autotrophic dinoflagellate cyst concentration (cysts/g)	Heterotrophic dinoflagellate cyst concentration (cysts/g)	Error on heterotrophic dinoflagellate cyst concentration (cysts/g)	Acritarch concentration (acritarchs/g)	Error on acritarch concentration (acritarchs/g)
ODP 907	A	6H3	82–84	49.1	2.58708	29.4119	2	12542	1317	58	0	0	0	0	0	0	0	0	0	0	0	100	4	4	0	58.8174	30.5623	58.8174	30.5623	0	-	0	-
ODP 907	A	6H4	130–132	51.1	2.68742	17.4472	2	12542	1317	157	0	0	0	0	0	66.6667	0	0	0	0	0	33.3333	3	3	0	27.4722	16.0767	27.4722	16.0767	0	-	9.15738	9.19907
ODP 907	A	6H6	16.5–18.5	53	2.78192	19.5312	2	12542	1317	176	0	0	0	0	0	14.2857	0	42.8571	0	14.2857	0	28.5714	7	7	0	51.0803	19.8686	51.0803	19.8686	0	-	14.5944	10.4065
ODP 907	A	7H1	30–32	55.1	2.89011	16.3536	2	12542	1317	200	0	0	0	0	0	0	0	0	71.4286	0	0	28.5714	7	7	0	53.6848	20.8345	53.6848	20.8345	0	-	30.677	15.5747
ODP 907	A	7H2	31–33	56.6	2.96663	10.6265	2	12542	1317	216	0	0	0	0	0	0	0	0	0	0	0	100	2	2	0	21.8566	15.5687	21.8566	15.5687	0	-	0	-
ODP 907	A	7H3	17–19	58	3.0362	16.8016	2	12542	1317	339	0	0	0	0	0	0	0	50	0	0	0	50	2	2	0	8.80798	6.26362	8.80798	6.26362	0	-	8.80798	6.26362
ODP 907	A	7H4	102–104	60.3	3.16485	11.9062	2	12542	1317	196	0	0	0	0	0	0	0	0	0	0	0	100	2	2	0	21.498	15.3204	21.498	15.3204	0	-	0	-
ODP 907	A	7H5	137.5–139.5	62.2	3.27473	12.8939	2	12542	1317	832	0	0	0	0	0	0	0	0	0	0	0	100	9	9	0	21.0442	7.13858	21.0442	7.13858	0	-	0	-
ODP 907	A	7H6	87–89	63.2	3.34384	15.7201	2	12542	1317	92	0	0	0	0	0	0.248139	0	0	0	0	99.2556	0.496278	403	403	0	6989.7	887.103	6989.7	887.103	0	-	0	-
ODP 907	A	7H7	41–43	64.2	3.41609	15.9364	2	12542	1317	45	0	0.982801	0	0	0	0	0	0	0	0	98.2801	0.737101	407	407	0	14236	2358.02	14236	2358.02	0	-	34.9779	35.4121
ODP 907	A	8H1	90–92	65.2	3.48486	12.3925	2	12542	1317	272	0	50	0	0	0	0	0	0	0	0	50	0	2	2	0	14.8833	10.5916	14.8833	10.5916	0	-	7.44165	7.46554
ODP 907	A	8H2	40–42	66.2	3.55432	10.9788	2	12542	1317	220	0	0	0	0	0	0	0	0	0	0	0	0	0	0	0	0	-	0	-	0	-	0	-
ODP 907	A	8H2	140–142	67.2	3.65989	8.9183	2	12542	1317	2090	0	1.53061	0	0	0	16.8367	6.12245	0	3.06122	0	66.3265	6.12245	196	192	0	263.769	24.0842	258.386	23.7426	0	-	0	-
ODP 907	A	8H3	90–92	68.2	3.81962	12.7815	2	12542	1317	456	0	0	0	10	0	0	0	0	10	0	80	0	10	9	1	43.0378	13.9425	38.734	13.1958	4.30378	13.2284	0	-
ODP 907	A	8H4	43–45	69.2	3.98414	11.1232	2	12542	1317	177	0	0	0	0	0	0	0	0	0	0	0	0	0	0	0	0	-	0	-	0	-	0	-
ODP 907	A	8H4	140–142	70.2	4.13908	10.2018	2	12542	1317	458	0	0	0	0	0	0	0	0	0	0	0	0	0	0	0	0	-	0	-	0	-	0	-
ODP 907	A	8H5	90–92	71.2	4.25501	10.0733	2	12542	1317	222	0	1.45985	0	0	0	1.45985	2.91971	0	67.1533	2.18978	0	24.8175	137	137	0	1536.71	185.43	1536.71	185.43	0	-	11.2169	11.2575
ODP 907	A	8H6	32–34	72.1	4.3444	10.1163	2	12542	1317	153	0	0	0	1.88679	0	16.9811	7.54717	0	47.1698	1.88679	3.77358	20.7547	53	52	1	858.933	144.138	842.727	142.327	16.2063	142.987	32.4126	23.1312
ODP 907	A	8H6	140–142	73.2	4.44933	12.2386	2	12542	1317	259	0.27248	0.544959	1.08992	0	0.817439	0	2.7248	0	75.7493	0	1.08992	17.7112	367	367	0	2904.23	280.712	2904.23	280.712	0	-	39.5672	17.9854
ODP 907	A	9H1	40–42	74.2	4.54648	14.5656	2	12542	1317	129	1.20773	15.2174	0.483092	7.97101	0.483092	4.34783	1.69082	0	41.3043	1.44928	0.241546	25.6039	414	381	33	5526.87	628.316	5086.32	582.894	440.547	117.756	3871.48	457.373
ODP 907	A	9H1	140–142	75.2	4.64364	15.5994	2	12542	1317	75	0	0	0.276243	3.59116	0	7.45856	0.276243	0	65.1934	3.59116	9.39227	10.221	362	349	13	7761.33	1065.66	7482.61	1030.19	278.722	314.188	2444.18	385.389
ODP 907	A	9H2	90–92	76.2	4.7408	13.1649	2	12542	1317	55	0.28169	47.0423	5.6338	1.97183	0	0	0.56338	0	20	10.4225	6.76056	7.32394	355	348	7	12298.3	1895.51	12055.8	1860.35	242.502	752.913	12159.7	1875.42
ODP 907	A	9H3	41–43	77.2	4.83893	17.7495	2	12542	1317	47	1.52672	4.07125	5.08906	14.7583	1.27226	0	0	0	5.34351	49.8728	12.4682	5.59796	393	335	58	11816.9	1926.48	10073	1655.72	1743.98	336.378	11786.9	1921.81
ODP 907	A	9H3	140–142	78.2	4.93512	13.2705	2	12542	1317	90	0.527704	2.37467	3.16623	18.2058	0	0.527704	0	0.263852	0	1.31926	0.263852	73.3509	379	310	69	7959.87	1022.66	6510.72	851.226	1449.16	143.351	735.081	151.432
ODP 907	A	9H4	93–95	79.2	5.03519	12.6988	2	12542	1317	440	0	39.2857	0	3.57143	3.57143	0	28.5714	0	7.14286	7.14286	3.57143	7.14286	28	27	1	125.701	25.3729	121.212	24.8607	4.48933	24.9231	359.146	47.5504
ODP 907	A	9H5	40–42	80.2	5.12943	15.9019	2	12542	1317	392	1.1236	6.74157	2.24719	0	0	0	0	4.49438	82.0225	0	0	3.37079	89	89	0	358.139	46.0645	358.139	46.0645	0	-	800.783	81.3998
ODP 907	A	9H5	140–142	81.2	5.22659	12.0128	2	12542	1317	326	0	0	0	0	0.746269	1.49254	0	1.49254	78.3582	0	0	17.9104	134	134	0	858.301	98.935	858.301	98.935	0	-	25.6209	12.9588
ODP 907	A	9H6	90–92	82.2	5.32375	12.0238	2	12542	1317	215	0	1.15607	0	0	0	1.15607	0.578035	0	87.8613	0	0	9.24855	173	173	0	1678.66	192.777	1678.66	192.777	0	-	0	-
ODP 907	A	9H7	40–42	83.2	5.42091	13.7455	2	12542	1317	488	0	0	0	0	0	0.854701	0	0	86.6097	0	0	12.5356	351	351	0	1312.57	114.839	1312.57	114.839	0	-	183.237	29.096
ODP 907	A	10H1	88–90	84.2	5.51612	17.7373	2	12542	1317	291	9.72222	0	0	30.5556	0	12.5	1.38889	1.38889	29.1667	0	1.38889	13.8889	72	50	22	349.904	49.5852	242.989	39.326	106.915	8.93726	325.605	47.3175
ODP 907	A	10H2	40–42	85.2	5.61522	17.2994	2	12542	1317	141	0	0.217865	0	0	0.217865	0	0	0	99.3464	0	0	0.217865	459	459	0	4720.19	517.662	4720.19	517.662	0	-	30.8509	18.073
ODP 907	A	10H2	140–142	86.2	5.71238	10.8825	2	12542	1317	324	0	1.32626	0	1.59151	0.530504	0	0	0	63.6605	0	32.3607	0.530504	377	371	6	2682.04	247.207	2639.35	243.886	42.6849	101.296	21.3425	12.4296
ODP 907	A	10H3	90–92	87.2	5.80954	13.1854	2	12542	1317	253	0.255102	1.02041	0	4.84694	0	0.510204	0	0	87.2449	0	0	6.12245	392	373	19	2947.6	283.648	2804.73	271.787	142.869	66.2072	120.31	31.6508
ODP 907	A	10H4	17.5–19.5	88	5.88483	13.9309	2	12542	1317	246	3.0303	0	0	15.1515	0	0	0	3.0303	57.5758	0	0	21.2121	33	28	5	241.544	46.5402	204.947	42.2687	36.5976	19.2228	0	-
ODP 907	A	10H4	140–142	89.2	6.00385	7.5947	2	12542	1317	137	0	0	0	0	0	0	0	0	96.6667	0	0	3.33333	30	30	0	723.247	150.653	723.247	150.653	0	-	0	-
